# Supplementary material for: Morphology and Surface Reconstruction-Driven Catalytic Enhancement in CoMn2O4 for Efficient OER Application
Source: Materials (Basel). 2026 Jan 29;19(3):542. doi: 10.3390/ma19030542 (PMC12897817; doi:10.3390/ma19030542)
Supplement: Supplementary file 1 [file materials-19-00542-s001.zip]

Archive with 2 entries (2 files):
- materials-4102929-supplementary.docx
- materials-4102929-Supplementary.pdf
